# Supplementary material for: Interactions between Rainbow Trout Eyed Eggs and Flavobacterium spp. Using a Bath Challenge Model: Preliminary Evaluation of Bacteriophages as Pathogen Control Agents
Source: Microorganisms. 2021 Apr 30;9(5):971. doi: 10.3390/microorganisms9050971 (PMC8146780; doi:10.3390/microorganisms9050971)
Supplement: Supplementary file 1 [file microorganisms-09-00971-s001.zip]

Archive with 1 entries (1 files):
- microorganisms-1145052-supplementary.pdf
